# Supplementary material for: Ocrelizumab in Patients with Active Primary Progressive Multiple Sclerosis: Clinical Outcomes and Immune Markers of Treatment Response
Source: Cells. 2022 Jun 17;11(12):1959. doi: 10.3390/cells11121959 (PMC9222195; doi:10.3390/cells11121959)
Supplement: Supplementary file 1 [file cells-11-01959-s001.zip]

Archive with 1 entries (1 files):
- cells-1761513-supplementary.pdf
